# Supplementary material for: Kiwi 4.0: In Vivo Real-Time Monitoring to Improve Water Use Efficiency in Yellow Flesh Actinidia chinensis
Source: Biosensors (Basel). 2024 May 3;14(5):226. doi: 10.3390/bios14050226 (PMC11117891; doi:10.3390/bios14050226)
Supplement: Supplementary file 1 [file biosensors-14-00226-s001.zip]

Archive with 1 entries (1 files):
- biosensors-2942383-supplementary.pdf
